# Supplementary material for: Particle analysis of surgical lung biopsies from deployed and non-deployed US service members during the Global War on Terrorism
Source: PLoS One. 2024 Apr 11;19(4):e0301868. doi: 10.1371/journal.pone.0301868 (PMC11008878; doi:10.1371/journal.pone.0301868)
Supplement: S1 File — (XLSX) [file pone.0301868.s010.xlsx]

## Sheet: Summary by Patient
													Particles by Class
Study#	Deployment	Service	GRADE	Gender	DeployMonths	DplyGroup	AgeBiopsy	DplyBpsyM	KATZ-I	KATZ-II	Smoker-HISTO	TotFields	AgS	AuO	Ba-Pb-O	BaSO4	BiO	CaSO4	CdO	CeO	Chlorite	Chromite	CoO	Corundum	CrO	Cr-Spinel	CuO	Cu-Zn-O	Epidote	FeOx-AlSi-C	Hematite	Illite	Ilmenite	Kaolinite	Kspar	Ti-Mix-C	Mn-O	Monazite	Muscovite	NdO	Ni-Cu-O	NiO	Pb-Ce-O	Pb-Cr-O	PbO	Pb-Sb-O	Pb-Sn-O	PdO	Plag
P01	0	Army	Enlisted	M			42		1426	1507	Y	287	0	0	0	0	0	0	0	16	9	0	0	34	0	0	0	0	0	423	0	621	0	58	42	20	0	0	0	0	0	0	0	0	0	0	0	0	41
P02	1	Army	Enlisted	F	9	Afghanistan	51	1	206	0	Y	304	0	0	0	0	0	0	0	20	56	0	0	4	0	0	2	0	0	13	2	475	0	386	127	111	0	0	0	0	0	0	0	0	0	0	0	0	120
P03	0	Navy	Enlisted	M			24		1426	1507	Y	317	0	0	0	0	0	0	0	4	13	0	0	4	0	0	19	1	0	11	4	168	0	69	33	113	0	1	0	0	1	2	0	1	0	0	0	0	12
P04	0	Army	Enlisted	M			31		219	1001	N	279	0	0	0	0	0	0	3	20	94	0	0	6	7	0	7	0	0	252	3	6584	0	871	770	688	0	1	0	0	0	0	0	0	1	0	0	0	492
P05	0	Army	Enlisted	M			40		907	219	Y	279	1	0	0	0	0	0	0	23	11	0	0	3	0	0	0	0	0	37	0	231	0	65	34	0	0	0	0	0	0	0	0	0	0	0	0	0	32
P06	0	Army	Enlisted	M			29		1426	1507	Y	268	0	0	0	0	0	0	0	2	0	0	0	0	0	0	0	0	0	0	0	18	0	14	6	0	0	0	0	0	0	0	0	0	0	0	0	0	2
P07	1	Army	Enlisted	M	11	Iraq	46	15	1446	1429	N	301	0	0	0	0	0	0	0	154	141	0	0	31	0	0	0	0	0	1098	0	1530	0	594	255	328	0	5	0	0	0	0	0	0	0	1	1	0	178
P08	0	Army	Enlisted	M			35		1424	1425	Y	296	0	0	0	0	0	0	0	7	5	0	0	3	0	0	0	0	0	3	3	155	0	122	47	28	0	0	0	0	0	1	0	0	0	0	0	0	15
P09	0	Army	Enlisted	F			21		221	902	N	281	0	0	0	0	0	0	0	5	145	0	0	2	0	0	0	0	0	27	0	952	0	193	22	5	0	1	0	0	0	0	0	0	0	0	0	1	100
P10	1	Army	Enlisted	M	10	Afghanistan	25	23	221	0	N	289	0	0	0	0	0	0	0	21	25	0	0	0	0	0	0	0	0	34	0	891	0	72	62	67	0	1	0	0	0	0	0	0	0	0	1	0	69
P11	1	Army	Enlisted	M	5	SWA-Other	25	27	220	206	Y	297	0	0	0	0	0	0	0	40	63	0	0	0	0	0	6	0	0	51	5	1263	0	303	139	149	0	0	0	0	0	0	0	0	0	0	0	0	44
P12	0	Air Force	Enlisted	M			36		206	0	Y	257	0	0	0	0	0	0	0	0	0	0	0	2	0	0	0	0	0	0	0	20	0	0	4	0	0	0	0	0	0	0	0	0	0	0	0	0	2
P13	0	Air Force	Enlisted	M			44		205	0	N	293	0	0	0	0	0	0	0	1	59	0	0	0	0	0	0	0	0	72	0	1257	0	98	28	66	0	0	0	0	0	0	0	0	0	0	0	0	12
P14	1	Army	Enlisted	M	11	Iraq	40	38	206	0	Y	290	0	0	0	0	0	0	0	31	40	5	0	14	0	0	5	0	0	408	16	794	0	189	150	297	0	0	0	0	0	0	0	0	0	0	0	0	179
P15	1	Navy	Enlisted	M	6	SWA-Other	22	30	1422	1507	Y	313	0	1	0	0	0	0	0	0	17	0	0	0	0	0	3	0	0	10	4	136	0	132	76	94	0	0	0	0	0	0	0	0	0	0	0	0	16
P16	1	Army	Enlisted	F	8	Iraq	38	20	205	0	N	340	0	0	0	0	0	0	0	5	4	1	0	5	0	0	1	0	7	507	199	823	2	101	63	70	0	0	0	0	0	0	0	0	0	0	0	0	12
P17	1	Marine Corps	Enlisted	F	11	Iraq	25	10	219	902	N	300	0	0	0	0	0	0	0	0	14	0	0	0	0	0	0	0	0	8	0	110	0	9	26	23	0	0	0	0	0	0	0	0	0	0	0	0	8
P18	0	Marine Corps	Enlisted	M			34		220	0	N	298	0	0	0	0	0	0	0	2	3	0	0	3	0	0	0	8	0	5	17	10	0	12	17	17	0	0	0	0	0	1	0	0	0	0	0	0	6
P19	0	Army	Enlisted	M			55		211	1416	Y	299	0	0	0	0	0	0	0	6	65	0	0	4	0	0	1	0	0	5	6	633	0	410	197	774	0	0	0	0	0	0	0	0	0	0	0	0	46
P20	0	Navy	Enlisted	M			23		213	0	N	295	0	0	24	1	1	0	0	3	22	0	0	5	2	0	0	8	0	4	12	54	0	90	2	85	0	0	0	0	0	0	4	0	4	0	0	0	6
P21	0	Marine Corps	Enlisted	M			19		1422	1507	N	307	0	0	0	1	0	1	0	0	0	1	0	0	0	0	0	0	3	0	4	0	0	1	0	1	0	0	0	0	0	0	0	0	0	0	0	0	0
P22	1	Air Force	Enlisted	F	13	SWA-Other	30	26	1422	1507	N	344	0	0	0	0	0	0	0	0	31	0	0	5	0	0	0	0	0	48	15	105	0	69	19	35	0	0	0	0	0	0	0	0	0	0	0	0	0
P23	1	Marine Corps	Enlisted	M	14	Iraq	42	20	1507	0	N	302	0	0	0	0	0	0	0	5	134	0	0	974	3	0	1	0	0	275	1	2534	0	491	115	181	0	0	0	0	0	0	0	0	0	0	0	0	104
P24	0	Air Force	Enlisted	M			51		205	0	N	290	0	0	0	0	0	0	0	0	5	0	0	3	0	0	0	0	0	0	0	8	0	33	28	33	0	0	0	0	0	0	0	0	0	0	0	0	5
P25	1	Army	Enlisted	M	7	Iraq	50	22	206	0	Y	293	0	0	0	0	0	0	0	2	0	0	0	2	0	0	0	0	0	5	0	603	0	60	33	160	0	0	0	0	0	0	0	0	0	0	0	0	23
P26	1	Navy	Enlisted	M	6	SWA-Other	44	30	205	0	N	417	0	0	0	0	0	0	0	4	52	7	0	4	1	2	7	0	0	152	44	1017	0	361	240	152	0	2	0	0	0	0	0	0	0	0	0	0	85
P27	1	Air Force	Officer	M	6	SWA-Other	46	18	1305	0	N	313	0	0	0	0	0	0	0	0	9	0	0	1	1	0	1	0	0	1	1	35	0	6	18	17	0	0	0	0	0	0	0	0	0	0	0	0	4
P28	1	Air Force	Officer	M	6	Afghanistan	51	56	211	0	Y	294	0	0	0	0	0	0	0	0	1	1	0	1	0	0	15	0	0	93	1	1661	0	207	219	324	0	0	0	0	0	0	0	0	0	0	0	0	88
P29	0	Army	Enlisted	M			49		206	0	Y	303	0	0	0	0	0	0	0	56	17	0	1	18	1	0	11	0	0	337	8	444	0	146	92	153	0	0	0	0	0	0	0	0	0	0	0	0	45
P30	1	Army	Enlisted	M	17	Afghanistan	23	2	1422	1507	N	156	0	0	0	0	0	0	0	8	0	2	0	4	0	0	2	0	0	80	11	2	1	13	31	31	0	3	3	0	0	0	0	0	0	0	0	0	0
P31	1	Army	Enlisted	M	8	Afghanistan	22	3	1422	1507	N	290	0	0	0	0	0	0	0	1	18	0	0	1	0	0	0	0	0	23	0	706	0	138	89	23	0	1	0	0	0	0	0	0	0	0	0	0	88
P32	1	Army	Enlisted	F	15	Iraq	30	41	219	1001	N	99	0	0	0	0	0	0	0	5	123	0	0	0	0	0	0	0	0	59	0	3893	0	381	234	144	0	2	0	0	0	0	0	0	0	0	0	0	126
P33	0	Air Force	Enlisted	M			33		205	0	N	164	0	0	0	0	0	0	0	2	10	1	0	1	0	0	5	0	5	198	27	2	3	40	13	183	0	1	3	0	0	0	0	0	0	0	0	0	2
P34	0	Army	Enlisted	M			20		1447	1507	Y	251	0	0	0	0	0	0	0	1	0	0	0	0	0	0	0	0	0	10	1	1	0	7	0	4	0	0	0	0	0	0	0	0	0	0	0	0	0
P35	0	Army	Enlisted	M			49		505	0	N	294	0	0	0	0	0	0	0	5	3	0	0	3	0	0	0	0	0	0	1	67	0	509	21	85	0	0	0	0	0	0	0	0	0	0	0	0	5
P36	0	Navy	Enlisted	M			52		206	0	Y	308	0	0	0	0	0	0	0	12	18	0	0	483	0	0	0	0	0	48	0	562	0	449	158	43	0	0	0	0	0	0	0	0	0	0	0	0	155
P37	0	Navy	Enlisted	M			52		217	0	N	309	0	0	0	0	0	0	0	6	3	0	0	12	1	0	0	1	0	6	8	100	0	17	33	260	0	0	0	0	0	1	0	0	2	0	0	0	7
P38	1	Army	Enlisted	M	23	Afghanistan and Iraq	32	39	1406	0	N	300	0	0	0	0	0	0	0	0	40	0	0	0	0	0	5	0	0	24	1	1959	0	198	175	107	0	0	0	0	0	0	0	0	0	0	0	0	137
P39	0	Navy	Enlisted	M			34		205	0	N	348	0	0	0	0	0	0	0	102	47	2	0	24	0	0	18	0	0	97	2	1416	0	279	160	472	0	2	0	0	0	0	0	0	0	0	0	0	51
P40	1	Army	Enlisted	M	14	SWA-Other	27	10	211	1003	Y	355	0	0	0	0	0	0	0	120	50	3	0	9	0	0	7	0	0	263	28	2110	0	417	304	123	0	3	0	0	0	0	0	0	0	0	0	0	115
P41	0	Army	Enlisted	F			41		206	602	Y	316	0	0	0	0	0	0	0	295	226	1	0	13	1	0	14	0	2	1286	0	2175	0	625	153	519	0	3	0	2	0	1	0	0	0	0	0	0	72
P42	0	Army	Enlisted	M			54		205	0	N	316	0	1	0	0	0	0	0	1	47	0	0	2	1	0	1	0	0	15	8	250	0	137	71	102	0	0	0	0	0	0	0	0	0	0	0	0	21
P43	1	Army	Enlisted	M	12	SWA-Other	42	106	1401	1442	N	248	0	0	0	0	0	0	0	2	0	0	0	5	0	0	0	0	0	5	0	349	0	57	50	38	0	0	0	0	0	0	0	0	0	0	0	0	23
P44	0	Army	Enlisted	M			47		211	206	Y	298	0	0	0	0	0	0	0	219	47	0	0	15	0	0	0	0	0	2562	0	2115	0	273	143	0	0	3	0	0	0	0	0	0	0	0	0	0	167
P45	0	Air Force	Enlisted	M			54		211	1442	N	294	0	0	0	0	0	0	0	3	28	0	0	16	0	0	3	0	0	1	3	224	0	111	46	44	0	0	0	0	0	0	0	0	0	0	0	0	60
P46	0	Army	Enlisted	M			55		206	302	Y	297	0	0	0	0	0	0	0	73	0	0	0	2	0	0	0	0	0	724	0	69	0	49	11	0	0	0	0	0	0	0	0	0	0	0	0	0	12
P47	1	Army	Enlisted	M	32	Iraq	37	54	206	0	Y	305	0	0	0	0	0	0	0	20	42	1	0	24	1	1	0	0	0	97	0	4532	0	338	169	671	0	3	0	0	0	0	0	0	0	0	0	0	82
P48	1	Air Force	Officer	M	6	Afghanistan	51	8	1416	0	N	309	0	0	0	0	0	0	0	1	127	1	0	3	0	0	6	0	5	42	1	928	0	685	106	241	0	1	0	0	0	0	0	0	0	0	0	0	22
P49	1	Air Force	Enlisted	M	5	Iraq	26	82	1418	0	N	169	0	0	0	1	0	3	0	4	9	5	0	3	0	0	6	0	8	408	64	47	12	59	59	173	0	1	0	0	0	1	0	0	0	0	0	0	7
P50	1	Air Force	Officer	M	15	SWA-Other	53	100	205	0	N	300	0	0	0	0	0	0	0	1	5	0	0	1	0	0	0	0	0	0	2	32	0	4	10	13	0	0	0	0	0	0	0	0	0	0	0	0	10
P51	0	Air Force	Not Specified	M			47		1416	0	Y	304	0	0	0	0	0	0	0	0	54	0	0	3	0	0	4	0	0	21	1	2377	0	318	357	114	0	0	0	0	0	0	0	0	0	0	0	0	265
P52	1	Army	Enlisted	M	1	Iraq	26	4	211	901	N	306	0	0	0	0	0	0	0	0	1	0	0	0	0	0	0	0	0	1	0	42	0	11	12	3	1	0	0	0	0	0	0	0	0	0	0	0	4
													1	2	24	3	1	4	3	1308	1933	31	1	1752	19	3	150	18	30	9849	503	47090	18	10277	5269	7384	1	34	6	2	1	7	4	1	7	1	2	1	3177
[truncated: 36 more columns]

## Sheet: Summary by block
																	Particles by Class
Study#	Deployment	Service	GRADE	Gender	DeployMonths	DplyGroup	AgeBiopsy	DplyBpsyM	KATZ-I	KATZ-II	Smoker-HISTO	BlkAnalyzed	Side	Lobe	Fields	TotFields	AgS	AuO	Ba-Pb-O	BaSO4	BiO	CaSO4	CdO	CeO	Chlorite	Chromite	CoO	Corundum	CrO	Cr-Spinel	CuO	Cu-Zn-O	Epidote	FeOx-AlSi-C	Hematite	Illite	Ilmenite	Kaolinite	Kspar	Ti-Mix-C	Mn-O	Monazite	Muscovite	NdO	Ni-Cu-O	NiO	Pb-Ce-O	Pb-Cr-O	PbO
P01	0	Army	Enlisted	M			42		1426	1507	Y	A2	Left	NotSpecified	287	287	0	0	0	0	0	0	0	16	9	0	0	34	0	0	0	0	0	423	0	621	0	58	42	20	0	0	0	0	0	0	0	0	0
P02	1	Army	Enlisted	F	9	Afghanistan	51	1	206	0	Y	A1	Right	Upper	155	304	0	0	0	0	0	0	0	4	48	0	0	0	0	0	2	0	0	5	0	289	0	249	72	67	0	0	0	0	0	0	0	0	0
P02	1	Army	Enlisted	F	9	Afghanistan	51	1	206	0	Y	B1	Right	Upper	149	304	0	0	0	0	0	0	0	16	8	0	0	4	0	0	0	0	0	8	2	186	0	137	55	44	0	0	0	0	0	0	0	0	0
P03	0	Navy	Enlisted	M			24		1426	1507	Y	A4	NotSpecified	Upper	155	317	0	0	0	0	0	0	0	3	13	0	0	4	0	0	15	0	0	7	1	166	0	57	33	103	0	0	0	0	0	1	0	0	0
P03	0	Navy	Enlisted	M			24		1426	1507	Y	A6	NotSpecified	Upper	162	317	0	0	0	0	0	0	0	1	0	0	0	0	0	0	4	1	0	4	3	2	0	12	0	10	0	1	0	0	1	1	0	1	0
P04	0	Army	Enlisted	M			31		219	1001	N	A6	Right	Lower	279	279	0	0	0	0	0	0	3	20	94	0	0	6	7	0	7	0	0	252	3	6584	0	871	770	688	0	1	0	0	0	0	0	0	1
P05	0	Army	Enlisted	M			40		907	219	Y	4	Right	Upper	279	279	1	0	0	0	0	0	0	23	11	0	0	3	0	0	0	0	0	37	0	231	0	65	34	0	0	0	0	0	0	0	0	0	0
P06	0	Army	Enlisted	M			29		1426	1507	Y	I5	Left	Upper	268	268	0	0	0	0	0	0	0	2	0	0	0	0	0	0	0	0	0	0	0	18	0	14	6	0	0	0	0	0	0	0	0	0	0
P07	1	Army	Enlisted	M	11	Iraq	46	15	1446	1429	N	B2	Right	Upper	153	301	0	0	0	0	0	0	0	107	56	0	0	22	0	0	0	0	0	930	0	480	0	371	150	238	0	2	0	0	0	0	0	0	0
P07	1	Army	Enlisted	M	11	Iraq	46	15	1446	1429	N	B6	Right	Upper	148	301	0	0	0	0	0	0	0	47	85	0	0	9	0	0	0	0	0	168	0	1050	0	223	105	90	0	3	0	0	0	0	0	0	0
P08	0	Army	Enlisted	M			35		1424	1425	Y	1	Right	Lower	148	296	0	0	0	0	0	0	0	5	2	0	0	3	0	0	0	0	0	1	2	70	0	15	27	21	0	0	0	0	0	0	0	0	0
P08	0	Army	Enlisted	M			35		1424	1425	Y	4	Right	Lower	148	296	0	0	0	0	0	0	0	2	3	0	0	0	0	0	0	0	0	2	1	85	0	107	20	7	0	0	0	0	0	1	0	0	0
P09	0	Army	Enlisted	F			21		221	902	N	B1	Right	Lower	50	281	0	0	0	0	0	0	0	0	3	0	0	0	0	0	0	0	0	1	0	30	0	14	1	0	0	0	0	0	0	0	0	0	0
P09	0	Army	Enlisted	F			21		221	902	N	D2	Right	Lower	75	281	0	0	0	0	0	0	0	2	30	0	0	1	0	0	0	0	0	20	0	366	0	76	8	0	0	1	0	0	0	0	0	0	0
P09	0	Army	Enlisted	F			21		221	902	N	A2	Right	Middle	75	281	0	0	0	0	0	0	0	2	108	0	0	0	0	0	0	0	0	2	0	499	0	71	7	3	0	0	0	0	0	0	0	0	0
P09	0	Army	Enlisted	F			21		221	902	N	C1	Right	Upper	81	281	0	0	0	0	0	0	0	1	4	0	0	1	0	0	0	0	0	4	0	57	0	32	6	2	0	0	0	0	0	0	0	0	0
P10	1	Army	Enlisted	M	10	Afghanistan	25	23	221	0	N	1C	Left	Upper	289	289	0	0	0	0	0	0	0	21	25	0	0	0	0	0	0	0	0	34	0	891	0	72	62	67	0	1	0	0	0	0	0	0	0
P11	1	Army	Enlisted	M	5	SWA-Other	25	27	220	206	Y	1B	Right	Lower	149	297	0	0	0	0	0	0	0	33	56	0	0	0	0	0	5	0	0	45	3	1096	0	223	104	109	0	0	0	0	0	0	0	0	0
P11	1	Army	Enlisted	M	5	SWA-Other	25	27	220	206	Y	2E	Right	Upper	148	297	0	0	0	0	0	0	0	7	7	0	0	0	0	0	1	0	0	6	2	167	0	80	35	40	0	0	0	0	0	0	0	0	0
P12	0	Air Force	Enlisted	M			36		206	0	Y	A3	Right	Upper	257	257	0	0	0	0	0	0	0	0	0	0	0	2	0	0	0	0	0	0	0	20	0	0	4	0	0	0	0	0	0	0	0	0	0
P13	0	Air Force	Enlisted	M			44		205	0	N	B3	Left	Lower	187	293	0	0	0	0	0	0	0	1	26	0	0	0	0	0	0	0	0	60	0	404	0	20	6	13	0	0	0	0	0	0	0	0	0
P13	0	Air Force	Enlisted	M			44		205	0	N	A2	Left	Upper	106	293	0	0	0	0	0	0	0	0	33	0	0	0	0	0	0	0	0	12	0	853	0	78	22	53	0	0	0	0	0	0	0	0	0
P14	1	Army	Enlisted	M	11	Iraq	40	38	206	0	Y	C2	Right	Lower	98	290	0	0	0	0	0	0	0	0	1	0	0	1	0	0	1	0	0	6	0	60	0	15	8	22	0	0	0	0	0	0	0	0	0
P14	1	Army	Enlisted	M	11	Iraq	40	38	206	0	Y	B1	Right	Middle	98	290	0	0	0	0	0	0	0	1	8	0	0	1	0	0	0	0	0	22	0	248	0	38	24	59	0	0	0	0	0	0	0	0	0
P14	1	Army	Enlisted	M	11	Iraq	40	38	206	0	Y	A3	Right	Upper	94	290	0	0	0	0	0	0	0	30	31	5	0	12	0	0	4	0	0	380	16	486	0	136	118	216	0	0	0	0	0	0	0	0	0
P15	1	Navy	Enlisted	M	6	SWA-Other	22	30	1422	1507	Y	5	Left	Upper	313	313	0	1	0	0	0	0	0	0	17	0	0	0	0	0	3	0	0	10	4	136	0	132	76	94	0	0	0	0	0	0	0	0	0
P16	1	Army	Enlisted	F	8	Iraq	38	20	205	0	N	A	Right	Lower	92	340	0	0	0	0	0	0	0	0	4	1	0	2	0	0	0	0	2	43	3	60	1	24	22	18	0	0	0	0	0	0	0	0	0
P16	1	Army	Enlisted	F	8	Iraq	38	20	205	0	N	B1	Right	Middle	94	340	0	0	0	0	0	0	0	0	0	0	0	1	0	0	0	0	5	42	1	96	0	12	4	20	0	0	0	0	0	0	0	0	0
P16	1	Army	Enlisted	F	8	Iraq	38	20	205	0	N	C2	Right	Upper	154	340	0	0	0	0	0	0	0	5	0	0	0	2	0	0	1	0	0	422	195	667	1	65	37	32	0	0	0	0	0	0	0	0	0
P17	1	Marine Corps	Enlisted	F	11	Iraq	25	10	219	902	N	F2	Right	Lower	200	300	0	0	0	0	0	0	0	0	13	0	0	0	0	0	0	0	0	6	0	93	0	9	19	22	0	0	0	0	0	0	0	0	0
P17	1	Marine Corps	Enlisted	F	11	Iraq	25	10	219	902	N	E1	Right	NotSpecified	100	300	0	0	0	0	0	0	0	0	1	0	0	0	0	0	0	0	0	2	0	17	0	0	7	1	0	0	0	0	0	0	0	0	0
P18	0	Marine Corps	Enlisted	M			34		220	0	N	1C	Right	Middle	100	298	0	0	0	0	0	0	0	1	1	0	0	2	0	0	0	4	0	4	9	4	0	9	8	12	0	0	0	0	0	0	0	0	0
P18	0	Marine Corps	Enlisted	M			34		220	0	N	2D	Right	Middle	100	298	0	0	0	0	0	0	0	1	2	0	0	1	0	0	0	1	0	1	4	6	0	2	7	4	0	0	0	0	0	0	0	0	0
P18	0	Marine Corps	Enlisted	M			34		220	0	N	3B	Right	Middle	98	298	0	0	0	0	0	0	0	0	0	0	0	0	0	0	0	3	0	0	4	0	0	1	2	1	0	0	0	0	0	1	0	0	0
P19	0	Army	Enlisted	M			55		211	1416	Y	2A	Left	NotSpecified	150	299	0	0	0	0	0	0	0	3	55	0	0	2	0	0	1	0	0	3	1	225	0	356	113	469	0	0	0	0	0	0	0	0	0
P19	0	Army	Enlisted	M			55		211	1416	Y	1A	Left	NotSpecified	149	299	0	0	0	0	0	0	0	3	10	0	0	2	0	0	0	0	0	2	5	408	0	54	84	305	0	0	0	0	0	0	0	0	0
P20	0	Navy	Enlisted	M			23		213	0	N	C1	Right	NotSpecified	98	295	0	0	2	0	0	0	0	1	22	0	0	1	1	0	0	1	0	1	9	49	0	84	2	80	0	0	0	0	0	0	0	0	0
P20	0	Navy	Enlisted	M			23		213	0	N	A2	Right	NotSpecified	99	295	0	0	20	1	0	0	0	1	0	0	0	0	1	0	0	3	0	3	3	4	0	6	0	4	0	0	0	0	0	0	4	0	4
P20	0	Navy	Enlisted	M			23		213	0	N	B3	Right	NotSpecified	98	295	0	0	2	0	1	0	0	1	0	0	0	4	0	0	0	4	0	0	0	1	0	0	0	1	0	0	0	0	0	0	0	0	0
P21	0	Marine Corps	Enlisted	M			19		1422	1507	N	A8	Right	Upper	307	307	0	0	0	1	0	1	0	0	0	1	0	0	0	0	0	0	3	0	4	0	0	1	0	1	0	0	0	0	0	0	0	0	0
P22	1	Air Force	Enlisted	F	13	SWA-Other	30	26	1422	1507	N	A5	Right	Upper	344	344	0	0	0	0	0	0	0	0	31	0	0	5	0	0	0	0	0	48	15	105	0	69	19	35	0	0	0	0	0	0	0	0	0
P23	1	Marine Corps	Enlisted	M	14	Iraq	42	20	1507	0	N	A2	Right	Upper	302	302	0	0	0	0	0	0	0	5	134	0	0	974	3	0	1	0	0	275	1	2534	0	491	115	181	0	0	0	0	0	0	0	0	0
P24	0	Air Force	Enlisted	M			51		205	0	N	B1	Left	Lower	145	290	0	0	0	0	0	0	0	0	5	0	0	3	0	0	0	0	0	0	0	8	0	33	28	33	0	0	0	0	0	0	0	0	0
P24	0	Air Force	Enlisted	M			51		205	0	N	A4	Left	Upper	145	290	0	0	0	0	0	0	0	0	0	0	0	0	0	0	0	0	0	0	0	0	0	0	0	0	0	0	0	0	0	0	0	0	0
P25	1	Army	Enlisted	M	7	Iraq	50	22	206	0	Y	A2	Left	Lower	293	293	0	0	0	0	0	0	0	2	0	0	0	2	0	0	0	0	0	5	0	603	0	60	33	160	0	0	0	0	0	0	0	0	0
P26	1	Navy	Enlisted	M	6	SWA-Other	44	30	205	0	N	B3	Right	Middle	277	417	0	0	0	0	0	0	0	3	23	6	0	3	0	0	7	0	0	41	16	558	0	240	146	83	0	0	0	0	0	0	0	0	0
P26	1	Navy	Enlisted	M	6	SWA-Other	44	30	205	0	N	A4	Right	Upper	140	417	0	0	0	0	0	0	0	1	29	1	0	1	1	2	0	0	0	111	28	459	0	121	94	69	0	2	0	0	0	0	0	0	0
P27	1	Air Force	Officer	M	6	SWA-Other	46	18	1305	0	N	A1	Right	Lower	313	313	0	0	0	0	0	0	0	0	9	0	0	1	1	0	1	0	0	1	1	35	0	6	18	17	0	0	0	0	0	0	0	0	0
P28	1	Air Force	Officer	M	6	Afghanistan	51	56	211	0	Y	A1	Right	Lower	151	294	0	0	0	0	0	0	0	0	1	1	0	1	0	0	15	0	0	89	1	1378	0	191	192	251	0	0	0	0	0	0	0	0	0
P28	1	Air Force	Officer	M	6	Afghanistan	51	56	211	0	Y	B1	Right	Middle	143	294	0	0	0	0	0	0	0	0	0	0	0	0	0	0	0	0	0	4	0	283	0	16	27	73	0	0	0	0	0	0	0	0	0
P29	0	Army	Enlisted	M			49		206	0	Y	1C	Right	Lower	96	303	0	0	0	0	0	0	0	25	7	0	0	12	1	0	3	0	0	229	6	223	0	68	33	51	0	0	0	0	0	0	0	0	0
P29	0	Army	Enlisted	M			49		206	0	Y	2A	Right	Middle	98	303	0	0	0	0	0	0	0	9	6	0	0	4	0	0	2	0	0	37	1	143	0	41	38	69	0	0	0	0	0	0	0	0	0
P29	0	Army	Enlisted	M			49		206	0	Y	3B	Right	Upper	109	303	0	0	0	0	0	0	0	22	4	0	1	2	0	0	6	0	0	71	1	78	0	37	21	33	0	0	0	0	0	0	0	0	0
P30	1	Army	Enlisted	M	17	Afghanistan	23	2	1422	1507	N	3	Right	NotSpecified	156	156	0	0	0	0	0	0	0	8	0	2	0	4	0	0	2	0	0	80	11	2	1	13	31	31	0	3	3	0	0	0	0	0	0
P31	1	Army	Enlisted	M	8	Afghanistan	22	3	1422	1507	N	A1	Left	Upper	290	290	0	0	0	0	0	0	0	1	18	0	0	1	0	0	0	0	0	23	0	706	0	138	89	23	0	1	0	0	0	0	0	0	0
P32	1	Army	Enlisted	F	15	Iraq	30	41	219	1001	N	B1	Right	Middle	99	99	0	0	0	0	0	0	0	5	123	0	0	0	0	0	0	0	0	59	0	3893	0	381	234	144	0	2	0	0	0	0	0	0	0
P33	0	Air Force	Enlisted	M			33		205	0	N	A2	Left	Lower	80	164	0	0	0	0	0	0	0	0	1	0	0	0	0	0	0	0	0	9	7	0	0	3	1	9	0	0	0	0	0	0	0	0	0
P33	0	Air Force	Enlisted	M			33		205	0	N	B2	Left	Upper	84	164	0	0	0	0	0	0	0	2	9	1	0	1	0	0	5	0	5	189	20	2	3	37	12	174	0	1	3	0	0	0	0	0	0
P34	0	Army	Enlisted	M			20		1447	1507	Y	4	Left	Upper	251	251	0	0	0	0	0	0	0	1	0	0	0	0	0	0	0	0	0	10	1	1	0	7	0	4	0	0	0	0	0	0	0	0	0
P35	0	Army	Enlisted	M			49		505	0	N	C4	Right	Lower	294	294	0	0	0	0	0	0	0	5	3	0	0	3	0	0	0	0	0	0	1	67	0	509	21	85	0	0	0	0	0	0	0	0	0
P36	0	Navy	Enlisted	M			52		206	0	Y	A1	Right	Upper	308	308	0	0	0	0	0	0	0	12	18	0	0	483	0	0	0	0	0	48	0	562	0	449	158	43	0	0	0	0	0	0	0	0	0
P37	0	Navy	Enlisted	M			52		217	0	N	A3	Left	Upper	309	309	0	0	0	0	0	0	0	6	3	0	0	12	1	0	0	1	0	6	8	100	0	17	33	260	0	0	0	0	0	1	0	0	2
P38	1	Army	Enlisted	M	23	Afghanistan and Iraq	32	39	1406	0	N	2	Right	Lower	300	300	0	0	0	0	0	0	0	0	40	0	0	0	0	0	5	0	0	24	1	1959	0	198	175	107	0	0	0	0	0	0	0	0	0
P39	0	Navy	Enlisted	M			34		205	0	N	B4	Right	Lower	75	348	0	0	0	0	0	0	0	48	17	2	0	9	0	0	7	0	0	45	0	298	0	79	35	113	0	1	0	0	0	0	0	0	0
P39	0	Navy	Enlisted	M			34		205	0	N	B3	Right	Lower	62	348	0	0	0	0	0	0	0	18	4	0	0	5	0	0	1	0	0	10	0	273	0	63	29	112	0	1	0	0	0	0	0	0	0
P39	0	Navy	Enlisted	M			34		205	0	N	B2	Right	Lower	34	348	0	0	0	0	0	0	0	4	3	0	0	2	0	0	3	0	0	12	0	117	0	11	7	30	0	0	0	0	0	0	0	0	0
P39	0	Navy	Enlisted	M			34		205	0	N	A3	Right	Upper	53	348	0	0	0	0	0	0	0	11	11	0	0	8	0	0	4	0	0	13	0	594	0	77	55	122	0	0	0	0	0	0	0	0	0
P39	0	Navy	Enlisted	M			34		205	0	N	A2	Right	Upper	74	348	0	0	0	0	0	0	0	14	12	0	0	0	0	0	3	0	0	12	0	130	0	46	25	84	0	0	0	0	0	0	0	0	0
P39	0	Navy	Enlisted	M			34		205	0	N	A1	Right	Upper	50	348	0	0	0	0	0	0	0	7	0	0	0	0	0	0	0	0	0	5	2	4	0	3	9	11	0	0	0	0	0	0	0	0	0
P40	1	Army	Enlisted	M	14	SWA-Other	27	10	211	1003	Y	2	Left	NotSpecified	355	355	0	0	0	0	0	0	0	120	50	3	0	9	0	0	7	0	0	263	28	2110	0	417	304	123	0	3	0	0	0	0	0	0	0
P41	0	Army	Enlisted	F			41		206	602	Y	1B	Right	Lower	98	316	0	0	0	0	0	0	0	89	32	0	0	5	0	0	4	0	0	520	0	636	0	181	45	177	0	2	0	0	0	0	0	0	0
P41	0	Army	Enlisted	F			41		206	602	Y	2A	Right	Middle	100	316	0	0	0	0	0	0	0	31	12	0	0	2	1	0	0	0	1	86	0	135	0	27	9	37	0	0	0	1	0	1	0	0	0
P41	0	Army	Enlisted	F			41		206	602	Y	3B	Right	Upper	118	316	0	0	0	0	0	0	0	175	182	1	0	6	0	0	10	0	1	680	0	1404	0	417	99	305	0	1	0	1	0	0	0	0	0
P42	0	Army	Enlisted	M			54		205	0	N	1C	Right	Lower	108	316	0	0	0	0	0	0	0	0	4	0	0	1	1	0	1	0	0	5	7	45	0	42	17	20	0	0	0	0	0	0	0	0	0
P42	0	Army	Enlisted	M			54		205	0	N	2A	Right	Middle	100	316	0	0	0	0	0	0	0	1	21	0	0	0	0	0	0	0	0	0	0	21	0	5	3	11	0	0	0	0	0	0	0	0	0
P42	0	Army	Enlisted	M			54		205	0	N	3A	Right	Upper	108	316	0	1	0	0	0	0	0	0	22	0	0	1	0	0	0	0	0	10	1	184	0	90	51	71	0	0	0	0	0	0	0	0	0
P43	1	Army	Enlisted	M	12	SWA-Other	42	106	1401	1442	N	A	Right	Lower	248	248	0	0	0	0	0	0	0	2	0	0	0	5	0	0	0	0	0	5	0	349	0	57	50	38	0	0	0	0	0	0	0	0	0
P44	0	Army	Enlisted	M			47		211	206	Y	C4	Right	Lower	102	298	0	0	0	0	0	0	0	16	18	0	0	8	0	0	0	0	0	366	0	1142	0	104	72	0	0	2	0	0	0	0	0	0	0
P44	0	Army	Enlisted	M			47		211	206	Y	A3	Right	Upper	98	298	0	0	0	0	0	0	0	75	29	0	0	5	0	0	0	0	0	681	0	860	0	136	58	0	0	0	0	0	0	0	0	0	0
P44	0	Army	Enlisted	M			47		211	206	Y	B3	Right	Upper	98	298	0	0	0	0	0	0	0	128	0	0	0	2	0	0	0	0	0	1515	0	113	0	33	13	0	0	1	0	0	0	0	0	0	0
P45	0	Air Force	Enlisted	M			54		211	1442	N	A1	Right	Lower	145	294	0	0	0	0	0	0	0	0	0	0	0	13	0	0	0	0	0	0	1	5	0	0	2	0	0	0	0	0	0	0	0	0	0
P45	0	Air Force	Enlisted	M			54		211	1442	N	B1	Right	Upper	149	294	0	0	0	0	0	0	0	3	28	0	0	3	0	0	3	0	0	1	2	219	0	111	44	44	0	0	0	0	0	0	0	0	0
P46	0	Army	Enlisted	M			55		206	302	Y	C3	Right	Lower	99	297	0	0	0	0	0	0	0	23	0	0	0	0	0	0	0	0	0	31	0	3	0	8	3	0	0	0	0	0	0	0	0	0	0
P46	0	Army	Enlisted	M			55		206	302	Y	B4	Right	Middle	100	297	0	0	0	0	0	0	0	30	0	0	0	0	0	0	0	0	0	249	0	60	0	38	7	0	0	0	0	0	0	0	0	0	0
P46	0	Army	Enlisted	M			55		206	302	Y	A4	Right	Upper	98	297	0	0	0	0	0	0	0	20	0	0	0	2	0	0	0	0	0	444	0	6	0	3	1	0	0	0	0	0	0	0	0	0	0
P47	1	Army	Enlisted	M	32	Iraq	37	54	206	0	Y	3A	Right	Lower	99	305	0	0	0	0	0	0	0	12	38	1	0	16	1	0	0	0	0	68	0	3381	0	236	111	517	0	3	0	0	0	0	0	0	0
P47	1	Army	Enlisted	M	32	Iraq	37	54	206	0	Y	2A	Right	Middle	98	305	0	0	0	0	0	0	0	0	0	0	0	0	0	0	0	0	0	3	0	3	0	2	2	0	0	0	0	0	0	0	0	0	0
P47	1	Army	Enlisted	M	32	Iraq	37	54	206	0	Y	1A	Right	Upper	108	305	0	0	0	0	0	0	0	8	4	0	0	8	0	1	0	0	0	26	0	1148	0	100	56	154	0	0	0	0	0	0	0	0	0
P48	1	Air Force	Officer	M	6	Afghanistan	51	8	1416	0	N	1B	Right	Upper	309	309	0	0	0	0	0	0	0	1	127	1	0	3	0	0	6	0	5	42	1	928	0	685	106	241	0	1	0	0	0	0	0	0	0
P49	1	Air Force	Enlisted	M	5	Iraq	26	82	1418	0	N	2B	Right	Lower	84	169	0	0	0	1	0	3	0	1	0	2	0	1	0	0	3	0	6	87	43	29	10	28	20	41	0	0	0	0	0	1	0	0	0
P49	1	Air Force	Enlisted	M	5	Iraq	26	82	1418	0	N	1B	Right	Upper	85	169	0	0	0	0	0	0	0	3	9	3	0	2	0	0	3	0	2	321	21	18	2	31	39	132	0	1	0	0	0	0	0	0	0
P50	1	Air Force	Officer	M	15	SWA-Other	53	100	205	0	N	1M	Left	Lower	300	300	0	0	0	0	0	0	0	1	5	0	0	1	0	0	0	0	0	0	2	32	0	4	10	13	0	0	0	0	0	0	0	0	0
P51	0	Air Force	Not Specified	M			47		1416	0	Y	3	Left	Lower	75	304	0	0	0	0	0	0	0	0	28	0	0	2	0	0	2	0	0	13	1	1688	0	169	179	62	0	0	0	0	0	0	0	0	0
P51	0	Air Force	Not Specified	M			47		1416	0	Y	2B	Left	Lower	74	304	0	0	0	0	0	0	0	0	3	0	0	0	0	0	0	0	0	2	0	100	0	27	15	10	0	0	0	0	0	0	0	0	0
P51	0	Air Force	Not Specified	M			47		1416	0	Y	1	Left	Upper	155	304	0	0	0	0	0	0	0	0	23	0	0	1	0	0	2	0	0	6	0	589	0	122	163	42	0	0	0	0	0	0	0	0	0
P52	1	Army	Enlisted	M	1	Iraq	26	4	211	901	N	A1	Left	NotSpecified	144	306	0	0	0	0	0	0	0	0	1	0	0	0	0	0	0	0	0	0	0	33	0	9	4	1	0	0	0	0	0	0	0	0	0
P52	1	Army	Enlisted	M	1	Iraq	26	4	211	901	N	B1	NotSpecified	NotSpecified	162	306	0	0	0	0	0	0	0	0	0	0	0	0	0	0	0	0	0	1	0	9	0	2	8	2	1	0	0	0	0	0	0	0	0
												97	97	97	15082		1	2	24	3	1	4	3	1308	1933	31	1	1752	19	3	150	18	30	9849	503	47090	18	10277	5269	7384	1	34	6	2	1	7	4	1	7
[truncated: 41 more columns]

## Sheet: Field Key
	Field Name	Description		Particles Classification	Particles Group
	Study#	Study Identification Number		AgS	Metals
	Deployment	Deployment status (1=Deployed; 0=Non-Deployed)		AuO	Metals
	Service	Branch of Service (Air Force, Army, Marine Corps, Navy)		Ba-Pb-O	Metals
	GRADE	Enlisted versus Officer		BaSO4	sulfate
	Gender	(M=Male; F=Female)		BiO	Metals
	DeployMonths	Months Deployed		CaSO4	sulfate
	DplyGroup	Deployment group (Afghanistan, Iraq, SWA-Other)		CdO	Metals
	AgeBiopsy	Age when biopsy taken (years)		CeO	Metals
	DplyBpsyM	Months between end of last deployment and biopsy (months)		Chlorite	Clay
	KATZ-I	First Katzenstein diagnostic code		Chromite	Fe-Oxide
	KATZ-II	Second Katzenstein diagnostic code		CoO	Metals
	Smoker-HISTO	Smoking status based on histology (Y=yes; N=No)		Corundum	Oxide
	BlkAnalyzed	Block identification code		CrO	Metals
	Side	Side of the body for the lung that was biopsied (right; left; NotSpecified)		Cr-Spinel	Oxide
	Lobe	Lobe of the lung that was biopsied (upper; middle; lower; NotSpecified)		CuO	Metals
	Fields	SEM fields collected for that block (count)		Cu-Zn-O	Metals
	TotFields	SEM field collect for that patient (count)		Epidote	Silicate
	AgS	Particle classification (count)		FeOx-AlSi-C	FeOx-AlSi-G
	AuO	Particle classification (count)		Hematite	Fe-Oxide
	Ba-Pb-O	Particle classification (count)		Illite	Clay
	BaSO4	Particle classification (count)		Ilmenite	Fe-Oxide
	BiO	Particle classification (count)		Kaolinite	Clay
	CaSO4	Particle classification (count)		Kspar	Feldspar
	CdO	Particle classification (count)		Ti-Mix-C	Ti-Mix-G
	CeO	Particle classification (count)		Mn-O	Metals
	Chlorite	Particle classification (count)		Monazite	REE-P
	Chromite	Particle classification (count)		Muscovite	Clay
	CoO	Particle classification (count)		NdO	Metals
	Corundum	Particle classification (count)		Ni-Cu-O	Metals
	CrO	Particle classification (count)		NiO	Metals
	Cr-Spinel	Particle classification (count)		Pb-Ce-O	Metals
	CuO	Particle classification (count)		Pb-Cr-O	Metals
	Cu-Zn-O	Particle classification (count)		PbO	Metals
	Epidote	Particle classification (count)		Pb-Sb-O	Metals
	FeOx-AlSi-C	Particle classification (count)		Pb-Sn-O	Metals
	Hematite	Particle classification (count)		PdO	Metals
	Illite	Particle classification (count)		Plag	Feldspar
	Ilmenite	Particle classification (count)		PtO	Metals
	Kaolinite	Particle classification (count)		Pyroxene	Silicate
	Kspar	Particle classification (count)		Quartz	Si-Oxide
	Ti-Mix-C	Particle classification (count)		REE-Ox	Metals
	Mn-O	Particle classification (count)		Rutile	Ti-Oxide
	Monazite	Particle classification (count)		SbO	Metals
	Muscovite	Particle classification (count)		Si-Al-Ba	Silicate
	NdO	Particle classification (count)		Smectite	Silicate
	Ni-Cu-O	Particle classification (count)		SnO	Metals
	NiO	Particle classification (count)		Sphene	Silicate
	Pb-Ce-O	Particle classification (count)		Steel	Metals
	Pb-Cr-O	Particle classification (count)		Talc	Clay
	PbO	Particle classification (count)		ThO	Metals
	Pb-Sb-O	Particle classification (count)		UO	Metals
	Pb-Sn-O	Particle classification (count)		VO	Metals
	PdO	Particle classification (count)		WO	Metals
	Plag	Particle classification (count)		Zn-Fe-O	Metals
	PtO	Particle classification (count)		ZnO	Metals
	Pyroxene	Particle classification (count)		ZnS	Metals
	Quartz	Particle classification (count)		Zr-Ce-O	Zr-Oxide
	REE-Ox	Particle classification (count)		ZrO2	Zr-Oxide
	Rutile	Particle classification (count)
	SbO	Particle classification (count)
	Si-Al-Ba	Particle classification (count)
	Smectite	Particle classification (count)
	SnO	Particle classification (count)
	Sphene	Particle classification (count)
	Steel	Particle classification (count)
	Talc	Particle classification (count)
	ThO	Particle classification (count)
	UO	Particle classification (count)
	VO	Particle classification (count)
	WO	Particle classification (count)
	Zn-Fe-O	Particle classification (count)
	ZnO	Particle classification (count)
	ZnS	Particle classification (count)
	Zr-Ce-O	Particle classification (count)
	ZrO2	Particle classification (count)
	TotPartClass	Total particles by particle classification for that block (sum)
	Clay	Particle group (count)
	Feldspar	Particle group (count)
	FeOx-AlSi-G	Particle group (count)
	Fe-Oxide	Particle group (count)
	Metals	Particle group (count)
	Ti-Mix-G	Particle group (count)
	Oxide	Particle group (count)
	REE-P	Particle group (count)
	Silicate	Particle group (count)
	Si-Oxide	Particle group (count)
	sulfate	Particle group (count)
	Ti-Oxide	Particle group (count)
	Zr-Oxide	Particle group (count)
	TotPartGroup	Total particles by particle group for that block (sum)
	TotPartSpecimen	Total particles by particle group for that patient (sum)
